# Supplementary material for: Integrating peripheral blood and brain transcriptomics to identify immunological features associated with Alzheimer’s disease in mild cognitive impairment patients
Source: Front Immunol. 2022 Sep 9;13:986346. doi: 10.3389/fimmu.2022.986346 (PMC9501700; doi:10.3389/fimmu.2022.986346)
Supplement: Supplementary file 2 [file Table_1.xlsx]

## Sheet: Sheet1
Official gene symbol
ACO1
ACTG1
AVP
BTN3A1
CACYBP
CASP3
CD14
CD37
CD3G
CD4
CD74
CD86
CDK9
CSF1R
CTCF
CTSB
CXCL16
CYBA
DDIT3
DHX33
EFTUD2
EGLN2
ELP2
ENG
FCN1
FGFRL1
GRN
GSTP1
HCK
HLA-A
HLA-F
HNRNPL
HSPA1B
HSPA4
HSPA8
IFI30
IFIT5
IL16
IL1B
IL2RG
INSL3
IRAK1
IRF1
ITGAL
JAK1
KIAA0226
KRAS
LTBR
MAP3K14
MC1R
MYH9
NCK1
NCKAP1L
NDRG1
NFAT5
NFATC3
NFKB1
NFKBIA
NLRP1
NLRX1
NR1H2
OPTN
PIAS4
PIK3CA
PIK3R2
PLCG1
PLCG2
PLXNB2
PPP3CA
PSMD10
PSMD2
PSMD6
PSTPIP1
PTAFR
RABEP1
RBP7
RCAN1
RELA
RELB
RIPK1
RNASE2
RNF31
RPS6KA4
RXRB
S100A9
SH3BP2
SIAH1
SIGLEC10
SIGLEC9
SKIV2L
SLPI
SMARCA4
SP1
STAT5B
SYK
SYTL1
TAPBP
TAPBPL
TK2
TLR10
TMSB10
TNFRSF10B
TNFRSF1B
TNFRSF4
TNFRSF8
TNFSF10
TPM2
TRAT1
TRIM27
TRIM28
TRIM38
VAV3
VENTX
VIPR1
ZMYND11
ZYX
AKT1
B2M
CASP1
CD3D
CKLF
CMTM2
COX5B
CSK
ELF4
ELMOD2
FXR1
GMFG
HMGB2
HSP90AA1
HSPA1L
IKBKG
ITGB2
JUND
KLRC3
LCP2
LILRB3
MTA1
NFYC
NKIRAS1
PIK3CD
PRDX1
PSMC2
PSMC6
PSME3
RAC2
RBCK1
S100A10
S100A12
S100A8
S100P
SELK
SEMA4B
SEMA4D
SH2D1A
SOD1
STAT5A
TCEB1
TNFRSF17
TPT1
TRIM26
TRPC4AP
TYK2
UBE2V2
UNC93B1
